# Supplementary material for: Nanoformulation Shows Cytotoxicity against Glioblastoma Cell Lines and Antiangiogenic Activity in Chicken Chorioallantoic Membrane
Source: Pharmaceutics. 2021 Jun 11;13(6):862. doi: 10.3390/pharmaceutics13060862 (PMC8230781; doi:10.3390/pharmaceutics13060862)
Supplement: Supplementary file 1 [file pharmaceutics-13-00862-s001.zip]

Archive with 1 entries (1 files):
- pharmaceutics-1230430-supplementary.pdf
